# Supplementary material for: CropSight: a scalable and open-source information management system for distributed plant phenotyping and IoT-based crop management
Source: Gigascience. 2019 Jan 31;8(3):giz009. doi: 10.1093/gigascience/giz009 (PMC6423370; doi:10.1093/gigascience/giz009)
Supplement: Supplemental Files [file giz009_supplemental_files.zip]

Archive with 6 entries (6 files):
- Additional File 1.docx
- Supplementary Figure 1.pptx
- Supplementary Figure 2.pptx
- Supplementary Figure 3.pptx
- Supplementary Figure 4.pptx
- Supplementary Figure 5.pptx
